# Supplementary material for: Respiratory Syncytial Virus whole-genome sequencing identifies convergent evolution of sequence duplication in the C-terminus of the G gene
Source: Sci Rep. 2016 May 23;6:26311. doi: 10.1038/srep26311 (PMC4876326; doi:10.1038/srep26311)
Supplement: Supplementary Fig S6 [file srep26311-s7.xls]

## Sheet: Sheet1
Accession	Collection Date
KJ643466.1	2013
KJ643586.1	2013
KJ723461.1	1986
KJ723463.1	1987
KJ723464.1	1989
KJ723465.1	1992
KJ723468.1	1988
KJ723470.1	1991
KJ723473.1	1990
KJ723474.1	1989
KJ723478.1	1982
KJ723479.1	1983
KJ723481.1	1985
KJ723482.1	1989
KJ723483.1	1984
KJ723485.1	1984
KJ723487.1	1993
KJ723488.1	1981
KJ723491.1	1988
KJ672424.1	2012-12-27
KJ672425.1	2013-01-28
KJ672426.1	2013-01-08
KJ672427.1	2012-11-09
KJ672428.1	2013-01-24
KJ672429.1	2013-02-12
KJ672430.1	2013-01-18
KJ672431.1	2012-12-10
KJ672432.1	2013-03-11
KJ672433.1	2013-02-20
KJ672434.1	2013-01-24
KJ672435.1	2012-12-28
KJ672436.1	2012-12-06
KJ672437.1	2013-01-11
KJ672438.1	2013-01-21
KJ672439.1	2012-12-17
KJ672440.1	2012-11-23
KJ672441.1	2013-03-21
KJ672442.1	2013-02-11
KJ672443.1	2013-01-31
KJ672444.1	2012-12-13
KJ672445.1	2013-01-03
KJ672446.1	2012-12-11
KJ672447.1	2013-02-11
KJ672448.1	2013-03-08
KJ672449.1	2012-12-10
KJ672450.1	2013-01-31
KJ672451.1	2012-12-27
KJ672452.1	2013-01-07
KJ672453.1	2013-01-10
KJ672454.1	2013-03-08
KJ672455.1	2012-12-26
KJ672456.1	2012-12-07
KJ672457.1	2013-01-07
KJ672458.1	2013-02-18
KJ672459.1	2013-01-23
KJ672460.1	2013-01-04
KJ672461.1	2012-12-31
KJ672462.1	2013-03-04
KJ672463.1	2013-01-08
KJ672464.1	2012-12-13
KJ672465.1	2012-12-31
KJ672466.1	2012-12-05
KJ672467.1	2013-01-31
KJ672468.1	2012-11-19
KJ672469.1	2013-02-08
KJ672470.1	2012-12-18
KJ672471.1	2013-03-01
KJ672472.1	2012-12-05
KJ672473.1	2012-12-04
KJ672474.1	2012-12-31
KJ672475.1	2013-01-28
KJ672476.1	2013-01-04
KJ672477.1	2012-12-20
KJ672478.1	2013-01-10
KJ672479.1	2013-01-28
KJ672480.1	2013-01-23
KJ672481.1	2013-02-26
KJ672482.1	2012-12-28
KJ672483.1	2013-01-30
KJ672484.1	2012-12-26
KJ627648.1	2001
KJ627649.1	2001
KJ627652.1	2002
KJ627659.1	2003
KJ627662.1	2003
KJ627663.1	2003
KJ627668.1	2003
KJ627674.1	2001
KJ627676.1	2001
KJ627678.1	2001
KJ627679.1	2001
KJ627683.1	2001
KJ627686.1	2001
KJ627690.1	2001
KJ627693.1	2001
KJ627696.1	2001
KJ627703.1	2001
KJ627704.1	2001
KJ627708.1	2001
KJ627710.1	2001
KJ627717.1	2001
KJ627720.1	2004
KJ627723.1	2004
KJ627727.1	2003
KJ627729.1	2003
KJ627247.1	2011-06-03
KJ627250.1	2010-06-08
KJ627254.1	2011-06-13
KJ627255.1	2009-04-01
KJ627257.1	2009-02-09
KJ627259.1	2011-04-08
KJ627261.1	2010-04-21
KJ627262.1	2012-03-14
KJ627264.1	2012-05-16
KJ627266.1	2009-04-13
KJ627271.1	2009-05-29
KJ627275.1	2010-05-24
KJ627278.1	2010-03-10
KJ627281.1	2009-04-14
KJ627285.1	2011-06-09
KJ627291.1	2009-05-02
KJ627293.1	2009-05-25
KJ627294.1	2010-05-20
KJ627299.1	2007-11-24
KJ627310.1	2007-01-31
KJ627316.1	2010-04-21
KJ627321.1	2009-04-17
KJ627327.1	2007-07-25
KJ627328.1	2010-05-20
KJ627333.1	2010-03-11
KJ627345.1	2010-03-19
KJ627352.1	2007-03-17
KJ627353.1	2008-03-18
KJ627356.1	2010-04-22
KJ627359.1	2011-04-13
KJ627364.1	2011-05-12
KJ627370.1	2011-05-16
KJ627372.1	2010-02-27
KJ627374.1	2011-04-19
KF826821.1	2007
KF826822.1	2007
KF826824.1	1998-10-28
KF826825.1	2004-10-18
KF826826.1	2004-12-24
KF826827.1	2004-05-26
KF826828.1	2004-06-04
KF826830.1	2009-03-01
KF826831.1	2009-12-01
KF826832.1	2009-03-19
KF826833.1	2009-03-19
KF826835.1	2009-02-03
KF826836.1	2006-01-04
KF826838.1	2006-06-06
KF826840.1	2007-02-16
KF826842.1	2007-05-22
KF826843.1	2008-09-07
KF826846.1	2008-05-15
KF826847.1	2007
KF826848.1	2007
KF826849.1	2010-01-05
KF826850.1	2008
KF826852.1	2007
KF826853.2	2008-02-01
KF826854.1	2009-02-26
KF826855.1	2009-03-26
KF826856.1	2009-04-23
KF826858.1	2009-03-04
KF826860.1	2009-04-28
KF530259.1	2006
KF530261.1	2008-05-01
KF530268.1	2007-01-27
KC978856.1	2011-12-11
KC731482.1	2011
KC731483.1	2011
JX576731.1	2008-11-19
JX576732.1	2006-12-05
JX576733.1	2012-02-05
JX576734.1	2012-01-29
JX576735.1	2012-01-23
JX576740.1	2009-12-28
JX576742.1	2009-12-20
JX576744.1	2008-12-22
JX576746.1	2008-12-15
JX576747.1	2008-12-12
JX576749.1	2007-11-23
JX576750.1	2007-03-14
JX576752.1	2006-12-21
JX576753.1	2006-11-17
JX576757.1	2005-01-14
JX576758.1	2005-12-14
JX576760.1	2003-01-01
JX627336.1	2011-12-27
JQ901447.1	2001-01-03
JQ901448.1	2001-01-07
JQ901450.1	2001-01-24
JQ901452.1	2001-12-22
JQ901454.1	2002-01-04
JQ901455.1	2002-06-29
JX015479.1	2011-01-03
JX015480.1	2007-12-10
JX015481.1	2009-01-07
JX015484.1	2007-11-06
JX015486.1	2005-01-05
JX015487.1	2006-01-02
JX015488.1	2006-01-09
JX015490.1	2007-11-19
JX015493.1	2008-01-07
JX015494.1	2008-01-14
JX015495.1	2008-11-21
JX015496.1	2008-11-26
JX015499.1	2008-10-22
JX069798.1	2001-02-20
JX069799.1	2001-03-13
JX069801.1	1998-03-02
JX069802.1	1998-12-12
JX069803.1	2000-03-04
JQ582843.1	2002
JQ582844.1	2002
JF920046.1	2007
JF920048.1	2007
JF920049.1	2007-12-28
JF920054.1	2010-02-16
JF920057.1	1998-03-21
JF920058.1	2006-2007
JF920069.1	2006-2007
GU591759.1	2003-2004
GU591760.1	2003-2004
GU591761.1	2003-2004
GU591763.1	2004-2005
GU591764.1	2005-2006
GU591765.1	2003-2004
GU591766.1	2005-2006
GU591767.1	2003-2004
GU591768.1	2004-2005
GU591769.1	2004-2005
GU591770.1	2004-2005
GU591771.1	2004-2005
KM042389.1	2012-12-13
KM042393.1	2012-11-26
KM042385.1	2013-01-07
KM042386.1	2013-01-14
KM042392.1	2013-02-22
KM042384.1	2013-02-13
KM042391.1	2013-03-15
KM042383.1	2012-12-31
KM042381.1	2013-01-10
KM042390.1	2013-02-19
KM042388.1	2013-01-11
